# Supplementary material for: Genome-wide association study dissects genetic architecture underlying longitudinal egg weights in chickens
Source: BMC Genomics. 2015 Oct 5;16:746. doi: 10.1186/s12864-015-1945-y (PMC4595193; doi:10.1186/s12864-015-1945-y)
Supplement: Additional file 1: Table S1. — Summary of genome-wide significant SNPs with respect to nine egg weights by univariate GWAS. Table S2. GWAS SNPs identified by nine-trait multivariate analysis. (XLSX 19 kb) [file 12864_2015_1945_MOESM1_ESM.xlsx]

## Sheet: Table S1
Table S1. Summary of genome-wide significant SNPs with respect to nine egg weights by univariate GWAS
SNP	Chromosome	Position (bp)	Effect allele/Alternative Allele	Effect allele frequency	Number of affected traits	P-value
						FEW	EW32	EW36	EW40	EW44	EW48	EW52	EW56	EW60
rs317417784	1	167376208	C/T	0.3449	1							7.57948e-07
rs317710644	1	167434001	G/A	0.42	1						8.00996e-07
rs312726815	1	167689410	C/A	0.4044	2				7.02591e-07					2.05669e-07
rs317496170	1	167689803	A/T	0.4031	3				4.93823e-07			5.02024e-07		1.92038e-07
rs313680223	1	167838452	C/T	0.3641	1									2.82036e-07
rs313207223	1	168097696	G/A	0.4848	1									3.42965e-07
rs14916609	1	168456799	G/A	0.4144	6		3.77e-08		1.87873e-07	8.74496e-08		6.59535e-08	1.40678e-07	7.32313e-08
rs14916642	1	168476105	T/G	0.4177	2					5.0954e-07		3.65823e-07
rs13553098	1	168684173	C/T	0.08333	1								2.09248e-07
rs314476454	1	168698020	T/C	0.08399	1								2.3133e-07
rs13972085	1	168720658	A/T	0.4742	2		3.66022e-07							6.16916e-07
rs314344040	1	168755393	A/G	0.3079	5			1.68588e-07	7.85696e-07	2.24336e-07		6.70468e-08	4.0289e-07
rs13972288	1	168901953	T/C	0.4077	1		2.16202e-08
rs318094310	1	168921613	T/C	0.292	1						9.95692e-09
rs316768153	1	168998188	A/G	0.372	1		2.51161e-08
rs317796161	1	169018288	C/G	0.4868	1									6.23174e-07
rs314219237	1	169024933	T/C	0.3684	2		1.36779e-07	5.12204e-07
rs315316637	1	169041948	G/A	0.3882	1		3.54891e-08
rs316458519	1	169044502	A/T	0.3859	1		2.97583e-08
rs314051078	1	169046176	G/A	0.3862	2		3.98998e-08							7.53894e-07
rs317441976	1	169051794	G/T	0.4117	3		2.55238e-09			4.23591e-07		7.30273e-07
rs15498742	1	169056510	C/T	0.3886	1		2.01062e-08
rs315735548	1	169250065	G/T	0.3128	2		2.38317e-07			1.75395e-08
rs317352311	1	169260694	G/A	0.3767	1		6.58296e-07
rs317835771	1	169303279	C/T	0.3472	3		4.31004e-10	2.06848e-07	5.35226e-07
rs13972990	1	169562091	C/T	0.457	4		5.13023e-07			5.74123e-07		5.15389e-07		6.21289e-07
rs318027552	1	169613334	A/G	0.3416	1									5.33715e-07
rs13973177	1	169663934	C/G	0.4527	1									7.64531e-07
rs314058619	1	169930974	T/G	0.4732	4						1.13237e-07	2.24508e-07	2.28303e-08	6.45498e-07
rs317130359	1	170339332	T/G	0.373	1		5.09596e-07
rs313116098	1	173851584	G/A	0.2956	1						4.22582e-07
rs317123621	1	174434818	T/C	0.4577	1						5.10944e-07
rs316497033	3	23254004	A/G	0.214	1								3.68871e-08
rs314805362	4	73137744	C/T	0.1167	1				2.44462e-07
rs80668034	4	73156000	G/A	0.1604	1					6.86043e-08
rs16435276	4	73403386	A/G	0.08796	2				2.40721e-07				6.66213e-07
rs14490329	4	73477361	G/A	0.08631	5		3.48532e-08		1.53278e-07			5.63241e-07	1.04216e-07	4.56675e-08
rs316953671	4	74355939	C/T	0.1019	2				4.93862e-07	5.81444e-08
rs316532738	4	74359211	C/T	0.09788	1					1.55518e-07
rs313607035	4	74729360	G/A	0.1091	1								3.85425e-07
rs317366911	4	74738680	G/T	0.1091	1								3.85425e-07
rs314309534	4	74751931	C/T	0.1098	1								5.38812e-07
rs312826031	4	74754855	A/G	0.1095	1								4.24556e-07
rs312747241	4	74763699	A/T	0.1091	1								3.85425e-07
rs313854238	4	74784892	T/C	0.1095	1								4.90016e-07
rs313858015	4	74790669	G/A	0.1091	1								3.85425e-07
rs15618759	4	74811539	T/C	0.1121	2				5.06767e-07				3.76668e-07
rs312893965	4	75427968	T/A	0.2242	1		7.45433e-07
rs314487178	4	75428336	T/C	0.2252	2		7.06521e-07		5.73954e-07
rs314745738	4	75434671	G/A	0.2255	1		6.11539e-07
rs316289892	4	75470333	T/C	0.2305	1		7.18152e-07
rs15619270	4	75478306	C/G	0.0582	8		1.22808e-11	6.4149e-09	9.52526e-11	1.04666e-08	6.07268e-07	3.27315e-08	2.06876e-07	6.92296e-08
rs315201454	4	75485620	G/A	0.05886	8		2.8653e-13	1.00641e-09	8.93774e-12	3.96188e-09	7.32084e-07	4.63382e-09	1.88683e-07	5.62871e-08
rs14491030	4	75486534	G/A	0.05952	8		3.11126e-13	2.22978e-09	4.99655e-12	4.78114e-09	7.91157e-07	3.67884e-09	2.22045e-07	4.65181e-08
rs316243629	4	75495451	A/G	0.05886	8		2.8653e-13	1.00641e-09	8.93774e-12	3.96188e-09	7.32084e-07	4.63382e-09	1.88683e-07	5.62871e-08
rs14491074	4	75653956	C/T	0.05754	5		6.93372e-11	1.80962e-07	7.20098e-09	1.27293e-07		1.011e-07
rs16436548	4	75658381	C/G	0.1392	1		2.19885e-07
rs312865541	4	75665440	G/A	0.1392	1		2.19885e-07
rs315796839	4	75666989	T/C	0.1392	1		2.19885e-07
rs317117927	4	75671725	C/T	0.1392	1		2.19885e-07
rs312459969	4	75695405	T/G	0.1389	1		3.27594e-07
rs314523951	4	75701319	T/C	0.2219	1		3.91204e-07
rs312904783	4	75809529	T/A	0.2361	1					5.98936e-07
rs315270535	4	75955611	T/C	0.1396	3		1.87114e-07		7.74584e-08				1.5769e-07
rs14491507	4	76073771	A/G	0.05192	4		8.59504e-10	5.04772e-07	6.7752e-09	3.80663e-07
rs315510987	4	76205026	A/T	0.05026	1				4.72572e-07
rs16437368	4	76213204	C/T	0.05324	6		3.90983e-11	2.86084e-07	1.32774e-09	3.28929e-07			2.46362e-07	2.98956e-07
rs313185009	4	76666849	G/A	0.06085	3		3.20492e-10	5.58814e-07	5.81082e-08
rs16438271	4	76880887	A/G	0.1614	1		3.26254e-09
rs313154528	4	76936554	G/T	0.06349	3		1.71558e-10	3.56212e-07	2.78852e-08
rs14492568	4	77091362	T/C	0.2209	1		5.43422e-07
rs315651500	4	77171721	T/C	0.0754	1		6.02077e-07
rs13664538	4	77184582	C/T	0.07573	1		6.19135e-07
Effect allele = minor allele; Alternative allele = major allele.
P-value: genome-wide suggestive (1.69E-05) and significant (8.43E-07) threshold derived from the Wald test in the univariate GWAS.

## Sheet: Table S2
Table S2. GWAS SNPs identified by nine-trait multivariate analysis
SNP	Chromosome	Position (bp)	Effect/Alternative allele	Effect allele frequency	P-value
rs314058619	1	169930974	T/G	0.4732	1.3389e-06
rs14491030	4	75486534	G/A	0.05952	3.05991e-06
rs14916609	1	168456799	G/A	0.4144	3.91067e-06
rs313080890	1	170284570	C/T	0.3191	5.40558e-06
rs317710644	1	167434001	G/A	0.42	7.03842e-06
rs315201454	4	75485620	G/A	0.05886	7.4286e-06
rs316243629	4	75495451	A/G	0.05886	7.4286e-06
Effect allele = minor allele; Alternative allele = major allele.
P-value: genome-wide suggestive (1.52E-04) and significant (7.56E-06) threshold derived from the Wald test in the multivariate GWAS.
